# Supplementary material for: Thymoquinone, piperine, and sorafenib combinations attenuate liver and breast cancers progression: epigenetic and molecular docking approaches
Source: BMC Complement Med Ther. 2023 Mar 4;23:69. doi: 10.1186/s12906-023-03872-6 (PMC9985300; doi:10.1186/s12906-023-03872-6)
Supplement: Supplementary file 1 — Additional file 1. Sorafenib anticancer potentials. [file 12906_2023_3872_MOESM1_ESM.xlt]

## Sheet: Supplememtary File 1. Sorafenib
	Supplementary File 1 : Sorafenib anticancer potentials
Chemical Name	Chemical ID	CAS RN	Disease Name	Disease ID	Direct Evidence	Inference Network	Inference Score	Reference Count
Sorafenib	D000077157		Breast Neoplasms	MESH:D001943	therapeutic	ABCC1|ABL1|ACTA2|AFP|AHR|AKT1|BAX|BCL2|BIRC5|CASP7|CASP8|CCND1|CCNE1|CDH1|CDH2|CDKN1B|CPT1A|CSF1R|CTNNB1|CYP1A1|CYP1B1|CYP3A4|DDIT3|EDNRB|EGF|EGFR|FLT1|FN1|HIF1A|IGF1|IGF1R|IL1B|IL6|JUN|KDR|KIT|MDM2|MMP2|MTOR|NFKBIA|NOS2|NOS3|PARP1|PIK3CA|PIM1|RAF1|RB1|RELA|RPS6|SNAI1|SNAI2|SRC|STAT3|STAT5A|TNF|TNFSF10|TP53|VIM|YAP1|ZEB1|ZEB2	138.09	92
Sorafenib	D000077157		Colorectal Neoplasms	MESH:D015179	therapeutic	ABCB11|ABCC1|ABCC2|ABCC3|AKT1|BAX|BCL2|BIRC5|BRAF|CASP8|CCND1|CCND2|CDH1|CTNNB1|CYP1B1|EGFR|IFNA2|KDR|MMP2|MYC|NRAS|PARP1|PIK3CA|RET|SESN2|SMAD3|SMAD7|SOX17|SRC|TGFB1|TNF|TNFSF10|TP53|TXNRD1|YAP1	89.09	41
Sorafenib	D000077157		Carcinoma, Hepatocellular	MESH:D006528	therapeutic	AFP|AKT1|BCL2L1|BID|BIRC5|BRAF|CASP8|CCNB1|CCND1|CCNE1|CDK1|CDK4|CDKN1B|CDKN2B|CEBPD|CTNNB1|CYLD|CYP1A1|CYP2B6|CYP2C8|EGF|EGFR|HGF|HSPA5|IGF1|IGF1R|IL6|JUN|MMP2|MTOR|MYC|NFKBIA|PARP1|PDGFB|PIK3CA|RB1|RPS6|TGFB1|TNF|TNFSF10|TP53|YAP1	88.04	60
Sorafenib	D000077157		Neoplasm Invasiveness	MESH:D009361	therapeutic	AHR|CDH1|CDH2|CTNNB1|EDNRB|EGF|EGFR|EIF4E|FN1|HGF|HIF1A|IGF1|IL1B|IL6|MAPK1|MAPK3|MMP2|PLAU|RELA|SMPD1|SNAI1|SNAI2|SRC|TGFB1|TIMP1|TIMP3|TNF|TWIST1|VIM|YAP1|ZEB1|ZEB2	76.91	49
Sorafenib	D000077157		Neoplasm Metastasis	MESH:D009362	therapeutic	AHR|CDH1|CDH2|CSF1R|CTNNB1|EGF|EGFR|FADD|FLT1|HGF|IGF1|IL6|MAPK1|MAPK3|MAPK9|MMP2|MYC|PIK3CA|PLAU|RB1|SNAI1|SNAI2|STAT3|TGFB1|TNF|TNFSF10|TP53|TWIST1|VEGFA|VIM|YAP1	73.38	41
Sorafenib	D000077157		Stomach Neoplasms	MESH:D013274	therapeutic	AFP|AHR|BCL2L1|BID|BIRC5|CASP8|CCND1|CDH1|CDH2|CDK4|CDKN1A|CDKN1B|EGFR|IL1B|IL6|JUN|MAPK1|MAPK3|MAPK8|MDM2|MYC|NOS3|PIK3CA|PLAU|RPS6|SNAI1|STAT3|TIMP3|TNF|TP53|TWIST1	72.63	36
Sorafenib	D000077157		Ovarian Neoplasms	MESH:D010051	therapeutic	AKT1|ATG5|BIRC5|CCND2|CCNE1|CDH1|CDKN1B|CTNNB1|CYP1B1|DOK1|EGFR|HDAC6|IL6|MAPK1|MAPK3|MTOR|MYC|PIK3CA|PRKN|STAT3|TNFSF10|TP53|XIAP|YAP1|ZEB1	68.19	27
Sorafenib	D000077157		Liver Neoplasms, Experimental	MESH:D008114	therapeutic	AFP|BAK1|BCL2|BCL2L1|CCND1|CDH1|CTNNB1|FAS|HGF|IL6|KDR|MAPK1|MAPK3|MMP2|MYC|RB1|STAT3|TGFB1|TNF|TNFRSF10B|TP53	43.65	22
Sorafenib	D000077157		Leukemia, Myeloid, Acute	MESH:D015470	therapeutic	BCL2|CASP7|CCND2|CDK6|CEBPD|CSF1R|EIF4EBP1|FAS|FLT3|HGF|KIT|MYC|NRAS|STAT3|TNFSF10|TSC2	37.09	28
Sorafenib	D000077157		Neoplasms, Experimental	MESH:D009374	therapeutic	ABL1|AHR|BCR|BRAF|CCND1|CDH1|CDK4|HDAC6|HGF|HIF1A|NRAS|RB1|RELA|STAT3|TNF|TNFSF10|VEGFA	32.3	21
Sorafenib	D000077157		Liver Neoplasms	MESH:D008113	therapeutic	ABL1|AHR|BRAF|CCND1|CDKN1A|CDKN1B|CDKN2B|CTNNB1|HGF|JUN|MAPK14|MYC|RAF1|STAT3|TNF|TNFSF10|TP53	28.63	21
Sorafenib	D000077157		Melanoma	MESH:D008545	therapeutic	BRAF|CASP8|CDK2|CYP1B1|FASLG|FLT1|HDAC6|IFNA2|MAP2K1|MAP2K2|MDM2|NRAS|PARP1|TNF|TP53	27.81	57
Sorafenib	D000077157		Kidney Neoplasms	MESH:D007680	therapeutic	BRAF|CCND1|CDKN1B|CYP1A1|EIF4EBP1|MAPK1|MAPK3|RAF1|TNFSF10|TSC2	23.41	8
Sorafenib	D000077157		Medulloblastoma	MESH:D008527	therapeutic	CCNE1|CDK6|CDK9|CTNNB1|MYC|PDGFRA|STAT3	19.69	6
Sorafenib	D000077157		Endometrial Neoplasms	MESH:D016889	therapeutic	BIRC5|CCND1|CDH1|IGF1R|MYC|TNFSF10|VEGFA|ZEB1	19.31	9
Sorafenib	D000077157		Carcinoma, Renal Cell	MESH:D002292	therapeutic	BIRC5|FLT1|IFNA2|IL6|MTOR|PIK3CA|RELA|TNFSF10|TP53	18.56	17
Sorafenib	D000077157		Leukemia, Myelogenous, Chronic, BCR-ABL Positive	MESH:D015464	therapeutic	ABL1|BCR|BIRC5|HSPA5|IFNA2|MAPK14	17.13	12
Sorafenib	D000077157		Leukemia, Promyelocytic, Acute	MESH:D015473	therapeutic	AKT1|BIRC5|FLT3|KIT|NRAS|ROCK1	13.88	7
Sorafenib	D000077157		Mesothelioma	MESH:D008654	therapeutic	CDH1|CDKN1B|EGFR|MTOR|TXNRD1	11.65	5
Sorafenib	D000077157		Leukemia	MESH:D007938	therapeutic	BAD|BIRC3|CCND1|CFLAR|DDIT4|TNFSF10	11.61	6
Sorafenib	D000077157		Gastrointestinal Stromal Tumors	MESH:D046152	therapeutic	KIT|PDGFRA|RB1	8.14	5
Sorafenib	D000077157		Neoplasms	MESH:D009369	therapeutic	AHR|CSF1R|IL1B|KCNH2|MYC|NOS3|VEGFA	7.66	8
Sorafenib	D000077157		Thyroid cancer, follicular	MESH:C572845	therapeutic	NRAS	4.34	3
Sorafenib	D000077157		Liposarcoma	MESH:D008080	therapeutic	CDK4	3.98	3
Sorafenib	D000077157		Prostatic Neoplasms	MESH:D011471		AHR|AKT1|BAD|BAX|BCL2|BIRC5|BRAF|CASP9|CCND1|CCND2|CDH1|CDKN1A|CDKN1B|CTNNB1|CYP1A1|CYP1B1|CYP3A4|DIABLO|EGF|EGFR|FASLG|GSK3B|HDAC6|HIF1A|IGF1|IL6|MAP2K1|MAP2K2|MAPK3|MAPK9|MDM2|MTOR|MYC|NOS3|PARP1|PIK3CA|PLAU|RAF1|RB1|STAT3|TGFB1|TNFSF10|TP53|VEGFA|VIM	92.13	70
Sorafenib	D000077157		Cell Transformation, Neoplastic	MESH:D002471		BCL2|CCND1|CDH1|CTNNB1|EDN1|EGF|FN1|GSK3B|HIF1A|IGF1R|IL6|JUN|KCNH2|MAPK8|MDM2|MYC|NFKB1|NOS2|PARP1|PIM1|RELA|SNAI1|STAT3|TGFB1|TP53|VEGFA|VIM|ZEB1|ZEB2	73.17	30
Sorafenib	D000077157		Lung Neoplasms	MESH:D008175		AKT1|BCL2L1|BIRC5|BRAF|CASP8|CCN2|CCND1|CDKN1A|CDKN1B|CTNNB1|CYP1B1|DOK1|EGFR|FAS|FASLG|IL1B|IL6|JUN|MAPK1|MAPK14|MAPK3|MCL1|MYC|NOS2|PIK3CA|PRKN|RAF1|STAT5A|TGFB1|TNF|TP53|TSC2	66.93	49
Sorafenib	D000077157		Squamous Cell Carcinoma of Head and Neck	MESH:D000077195		ABCC1|ABCC2|AKT1|CASP8|CCNA2|CCNB1|CCND1|CCNE1|CDK2|CDK4|CDK6|CTNNB1|IGF1|PIK3CA|STAT3|TNFRSF10B|TP53|YAP1	66.39	11
Sorafenib	D000077157		Colonic Neoplasms	MESH:D003110		ACTA2|ACTG2|BAK1|BAX|BCL2|BIRC5|CCND1|CCND2|CDKN1A|CTNNB1|EGFR|IL1B|JUN|KCNH2|MTOR|MYC|NFKB1|NOS2|PRKN|RELA|SRC|STAT3|TNF|TNFSF10|TP53|VEGFA	62.72	31
Sorafenib	D000077157		Adenocarcinoma	MESH:D000230		ABL1|AKT1|BCL2|BIRC5|CASP8|CCN2|CCND1|CTNNB1|EGF|EGFR|IL1B|KDR|MTOR|MYC|NFKB1|NOS3|PIK3CA|PLAU|STAT3|STAT5A|TGFB1|TNF|TP53|VEGFA	59.32	22
Sorafenib	D000077157		Pancreatic Neoplasms	MESH:D010190		AHR|BCL2L1|CDH1|CFLAR|CTNNB1|EGFR|HIF1A|IFNA2|KDR|MMP2|MYC|NFKBIA|PLAU|RB1|STAT3|TGFB1|TNF|TNFRSF10B|TNFSF10|TP53|TSC2	55.17	22
Sorafenib	D000077157		Carcinoma, Squamous Cell	MESH:D002294		AKT1|BIRC5|CCND1|CDH1|CYP1B1|EGFR|HGF|IFNA2|IL6|MAPK1|MAPK3|MYC|PIK3CA|STAT3|TGFB1|TP53|TSC2|VEGFA	44.41	17
Sorafenib	D000077157		Glioblastoma	MESH:D005909		CDK6|EGF|EGFR|FN1|HIF1A|IFNA2|IL1B|MMP2|MTOR|MYC|PIM1|PRKN|TNFSF10|VEGFA	37.02	14
Sorafenib	D000077157		Mesothelioma, Malignant	MESH:D000086002		BCL2|CDK6|CDKN1A|CTNNB1|EGFR|FN1|HGF|IL6|KIT|PARP1|RAF1|TP53|VIM	35.85	9
Sorafenib	D000077157		Carcinoma, Non-Small-Cell Lung	MESH:D002289		BIRC5|CASP8|CYLD|EGFR|FASLG|HIF1A|KIT|MDM2|MTOR|MYC|RAF1|RB1|STAT3|TP53|VEGFA	34.63	29
Sorafenib	D000077157		Precancerous Conditions	MESH:D011230		ABL1|AKT1|CCND1|CDH1|EGF|EIF4EBP1|IL6|MAPK8|MAPK9|MDM2|PIM1|STAT3|STAT5A|TSC2|VEGFA	31.41	9
Sorafenib	D000077157		Carcinoma	MESH:D002277		BCL2|BCL2L1|CCND1|CDH1|CDK4|EGFR|FN1|HIF1A|MYC|PLK2|RB1|STAT3|STAT5A|TGFB1|TP53	30.93	13
Sorafenib	D000077157		Esophageal Neoplasms	MESH:D004938		ABL1|BAX|BCL2|CASP8|CCND1|EGFR|KDR|NOS2|NOS3|SNAI2|TP53|XIAP	30.84	11
Sorafenib	D000077157		Mammary Neoplasms, Experimental	MESH:D008325		AFP|CCND1|CDH1|CDK4|CDK6|EGFR|FN1|IGF1|MMP2|PLK2|RB1|STAT3|STAT5A|TNFSF10|XIAP	30.37	14
Sorafenib	D000077157		Uterine Cervical Neoplasms	MESH:D002583		BIRC5|CASP8|CCND1|CTNNB1|CYLD|EGFR|MTOR|MYC|STAT3|VEGFA	30.15	8
Sorafenib	D000077157		Neuroblastoma	MESH:D009447		BIRC3|HGF|IL1B|MYC|NRAS|PINK1|RELA|TNF|TNFSF10|YAP1	27.72	6
Sorafenib	D000077157		Urinary Bladder Neoplasms	MESH:D001749		BIRC3|CCNE1|CDH1|CDKN1A|EGFR|FAS|IFNA2|IGF1|MMP2|MYC|RB1|SRC|TNF|TP53	26.53	21
Sorafenib	D000077157		Hemangiosarcoma	MESH:D006394		CCND1|CTNNB1|FLT1|JUN|KDR|MYC|TP53|VEGFA	26.33	3
Sorafenib	D000077157		Osteosarcoma	MESH:D012516		CYP3A4|EGFR|HDAC6|JUN|MMP2|MYC|RB1|TP53|VEGFA	25.96	11
Sorafenib	D000077157		Lymphoma, T-Cell, Cutaneous	MESH:D016410		BAX|BRAF|FAS|MCL1|STAT5B|TP53|ZEB1	25.84	2
Sorafenib	D000077157		Thyroid Neoplasms	MESH:D013964		BRAF|CCND1|HIF1A|IFNA2|IL1B|IL6|MAPK1|RET|TNF|TP53	25.47	11
Sorafenib	D000077157		Precursor Cell Lymphoblastic Leukemia-Lymphoma	MESH:D054198		ABL1|BAX|BCR|CASP8|CDK6|CYP1B1|CYP2C8|FLT3|RB1|TP53	23.91	7
Sorafenib	D000077157		Esophageal Squamous Cell Carcinoma	MESH:D000077277		ABCC2|CCND1|CDKN1A|EGFR|HIF1A|HMGB1|HSPA5|RB1|TP53	23.61	6
Sorafenib	D000077157		Lymphoma, Mantle-Cell	MESH:D020522		CCND1|CTNNB1|EIF4E|EIF4EBP1|GSK3B|MTOR	22.93	4
Sorafenib	D000077157		Sezary Syndrome	MESH:D012751		BRAF|CDKN1B|MAPK1|RB1|TP53|ZEB1	22.67	2
Sorafenib	D000077157		Adrenocortical Carcinoma	MESH:D018268		BRAF|CTNNB1|EGFR|IGF1R|RB1|TP53	21.96	4
Sorafenib	D000077157		Carcinoma, Ductal	MESH:D044584		CDH1|HIF1A|MYC|STAT5A|TP53	21.14	3
Sorafenib	D000077157		Mammary Neoplasms, Animal	MESH:D015674		CCND1|CDH1|CDK4|EGFR|FN1|PLK2|RB1|STAT3|STAT5A	17.52	7
Sorafenib	D000077157		Prostate cancer, familial	MESH:C537243		BCL2|BCL2L11|CASP8|CDH1|CDKN1B|MAP2K1	17.41	3
Sorafenib	D000077157		Skin Neoplasms	MESH:D012878		AKT1|CASP8|FLT1|HIF1A|IGF1|IGF1R|RELA|TGFB1|TP53	17.14	9
Sorafenib	D000077157		Intestinal Neoplasms	MESH:D007414		BAX|BCL2|CDKN1A|CDKN1B|CTNNB1|PRKCA	17.01	6
Sorafenib	D000077157		Head and Neck Neoplasms	MESH:D006258		BCL2|BCL2L1|EGFR|MAPK1|MAPK3|VEGFA	16.82	5
Sorafenib	D000077157		Thyroid Cancer, Papillary	MESH:D000077273		BRAF|RET|SNAI1|SNAI2|ZEB1|ZEB2	16.76	2
Sorafenib	D000077157		Lymphoma, Large B-Cell, Diffuse	MESH:D016403		BCL2|CDK1|FAS|MYC|PIK3CA|RPS6KB1	16.23	5
Sorafenib	D000077157		Carcinoma, Small Cell	MESH:D018288		BIRC5|MTOR|RB1|TP53	15.1	4
Sorafenib	D000077157		Multiple Myeloma	MESH:D009101		BCL2|BCL2L1|CCND1|IFNA2|IL6|MCL1|PARP1	14.82	10
Sorafenib	D000077157		Brain Neoplasms	MESH:D001932		CCND1|CDK4|CYP2C9|RELA|VEGFA|YAP1	14.66	3
Sorafenib	D000077157		Glioma	MESH:D005910		BRAF|CDKN2B|RAF1|TNF|TNFSF10|TP53|XBP1	14.47	11
Sorafenib	D000077157		Adenoma	MESH:D000236		BCL2|BCL2L1|CTNNB1|CYP1B1|IGF1|TP53|TXNRD1	13.71	7
Sorafenib	D000077157		Acute erythroleukemia	MESH:C535673		FLT3|RB1|TP53	13.47	1
Sorafenib	D000077157		Carcinoma, Transitional Cell	MESH:D002295		CCND1|CDKN1A|IFNA2|PLAU|TNF|TP53	13.4	6
Sorafenib	D000077157		Adenocarcinoma of Lung	MESH:D000077192		AHR|BRAF|EGFR|MAP2K1|MYC|PIK3CA|TNFSF10	12.95	8
Sorafenib	D000077157		Triple Negative Breast Neoplasms	MESH:D064726		CDK2|CDK4|CDK6|YAP1	12.92	2
Sorafenib	D000077157		Nasopharyngeal Carcinoma	MESH:D000077274		CCND1|MMP2|PIK3CA|TP53	12.84	3
Sorafenib	D000077157		Carcinoma, Basal Cell	MESH:D002280		IL6|PIK3CA|RB1|TP53	12.49	5
Sorafenib	D000077157		Lymphoma, Large-Cell, Anaplastic	MESH:D017728		RELA|STAT3|TWIST1	12.16	2
Sorafenib	D000077157		Lymphoma, T-Cell	MESH:D016399		AKT1|STAT3|STAT5B|TP53	11.79	2
Sorafenib	D000077157		Carcinoma, Adenoid Cystic	MESH:D003528		CCND1|CDH1|MAP2K2|PIK3CA|TP53	11.35	3
Sorafenib	D000077157		Craniopharyngioma	MESH:D003397		BRAF|CTNNB1	11.26	1
Sorafenib	D000077157		Neoplasm Recurrence, Local	MESH:D009364		EGFR|KIT|PLAU|VEGFA	11.09	4
Sorafenib	D000077157		Precursor T-Cell Lymphoblastic Leukemia-Lymphoma	MESH:D054218		BCL2|CCND3|MTOR|STAT5B	10.74	4
Sorafenib	D000077157		Cholangiocarcinoma	MESH:D018281		EGFR|IL6|NOS2|TP53	10.71	4
Sorafenib	D000077157		Hemangioma, capillary infantile	MESH:C535860		FLT4|KDR	10.6	1
Sorafenib	D000077157		Adrenal Gland Neoplasms	MESH:D000310		CTNNB1|RB1|TP53	10.44	1
Sorafenib	D000077157		Barrett Esophagus	MESH:D001471		HGF|MCL1|RELA	10.24	2
Sorafenib	D000077157		Gallbladder Neoplasms	MESH:D005706		BCL2|EGFR|TP53	10.09	3
Sorafenib	D000077157		Lymphomatoid Papulosis	MESH:D017731		FAS|TGFB1	10.07	1
Sorafenib	D000077157		Prostatic Intraepithelial Neoplasia	MESH:D019048		CDH1|CDKN1B|PIM1	10.07	3
Sorafenib	D000077157		Epidermal Nevus	MESH:C580062		NRAS|PIK3CA	10.04	1
Sorafenib	D000077157		Sarcoma	MESH:D012509		MCL1|PIK3CA|TNF|TP53	9.91	6
Sorafenib	D000077157		Rectal Neoplasms	MESH:D012004		CDKN1B|EGFR|NRAS	9.86	3
Sorafenib	D000077157		Small Cell Lung Carcinoma	MESH:D055752		EGFR|KIT|RB1|TP53	9.78	4
Sorafenib	D000077157		Leukemia, Lymphocytic, Chronic, B-Cell	MESH:D015451		BCL2|IL6|PMAIP1|TP53	9.72	4
Sorafenib	D000077157		Clear-cell metastatic renal cell carcinoma	MESH:C538445		FLT4|VEGFA	9.43	1
Sorafenib	D000077157		Carcinoma, Intraductal, Noninfiltrating	MESH:D002285		HIF1A|STAT5A	9.4	2
Sorafenib	D000077157		Brain Stem Neoplasms	MESH:D020295		CDK4|CDK6	9.37	1
Sorafenib	D000077157		Urologic Neoplasms	MESH:D014571		CCND1|TP53|VEGFA	9.35	3
Sorafenib	D000077157		Leiomyoma	MESH:D007889		EGFR|SMAD3|TSC2	9.32	3
Sorafenib	D000077157		Adenocarcinoma, Clear Cell	MESH:D018262		BCL2|TP53	9.29	1
Sorafenib	D000077157		Penile Neoplasms	MESH:D010412		PIK3CA|TP53	9.23	2
Sorafenib	D000077157		Chondrosarcoma, Mesenchymal	MESH:D018211		BCL2|PDGFRA	9.18	1
Sorafenib	D000077157		Hodgkin Disease	MESH:D006689		CFLAR|IFNA2|MAPK1|NFKBIA	8.96	4
Sorafenib	D000077157		Lymphatic Metastasis	MESH:D008207		BRAF|MTOR|STAT3	8.95	3
Sorafenib	D000077157		Carcinosarcoma	MESH:D002296		TGFB1|VIM	8.79	1
Sorafenib	D000077157		Thymoma	MESH:D013945		CYLD|TP53	8.72	1
Sorafenib	D000077157		Lymphoma, Extranodal NK-T-Cell	MESH:D054391		CFLAR|STAT5B	8.68	2
Sorafenib	D000077157		Leukemia-Lymphoma, Adult T-Cell	MESH:D015459		BIRC5|IFNA2|STAT3	8.62	4
Sorafenib	D000077157		Carcinoma, Lobular	MESH:D018275		CDH1|STAT5A	8.59	3
Sorafenib	D000077157		Mouth Neoplasms	MESH:D009062		CYP1B1|PIK3CA|TP53|TSC2	8.59	3
Sorafenib	D000077157		Cecal Neoplasms	MESH:D002430		CCND1|CTNNB1	8.49	1
Sorafenib	D000077157		Carcinoma, Ovarian Epithelial	MESH:D000077216		CCN2|RAF1|TP53	8.48	3
Sorafenib	D000077157		Leukemia, Megakaryoblastic, of Down Syndrome	MESH:C566025		NRAS|TP53	8.47	1
Sorafenib	D000077157		Astrocytoma	MESH:D001254		BRAF|HGF|HIF1A	8.34	3
Sorafenib	D000077157		Papilloma	MESH:D010212		CCND1|CDKN1A|EGFR|TGFB1	8.34	3
Sorafenib	D000077157		Carcinogenesis	MESH:D063646		ABL1|AKT1|BRAF	8.27	3
Sorafenib	D000077157		Gliosarcoma	MESH:D018316		CYP2B6|VEGFA	8.11	3
Sorafenib	D000077157		Adenocarcinoma Of Esophagus	MESH:C562730		PIK3CA|TP53	7.34	1
Sorafenib	D000077157		Sarcoma, Synovial	MESH:D013584		BCL2|VIM	7.25	2
Sorafenib	D000077157		Testicular Germ Cell Tumor	MESH:C563236		KIT|MMP2	7.22	2
Sorafenib	D000077157		Peritoneal Neoplasms	MESH:D010534		CTNNB1|VIM	7.11	1
Sorafenib	D000077157		Neuroendocrine Tumors	MESH:D018358		BRAF|CDKN1B	7.05	2
Sorafenib	D000077157		Soft Tissue Neoplasms	MESH:D012983		BCL2|TNF	6.98	3
Sorafenib	D000077157		Nasopharyngeal Neoplasms	MESH:D009303		EGFR|MMP2	6.93	2
Sorafenib	D000077157		Carcinoma, Ductal, Breast	MESH:D018270		ATF4|CDH1	6.43	3
Sorafenib	D000077157		Polycystic Ovary Syndrome	MESH:D011085		BAX|BCL2|CCNB1|FLT4	6.41	2
Sorafenib	D000077157		Bone Neoplasms	MESH:D001859		MMP2|PLAU	6.34	1
Sorafenib	D000077157		Precursor B-Cell Lymphoblastic Leukemia-Lymphoma	MESH:D015452		CCN2|STAT3	6.31	2
Sorafenib	D000077157		Pituitary Neoplasms	MESH:D010911		CDKN1B|IGF1	6.15	2
Sorafenib	D000077157		Lymphoma, Follicular	MESH:D008224		BCL2|IFNA2	6.14	2
Sorafenib	D000077157		Burkitt Lymphoma	MESH:D002051		MYC|RET	5.91	2
Sorafenib	D000077157		Adenomatous Polyposis Coli	MESH:D011125		AKT1|EGFR	5.86	2
Sorafenib	D000077157		Familial cylindromatosis	MESH:C536611		CYLD	5.78	4
Sorafenib	D000077157		Neurofibrosarcoma	MESH:D018319		NRAS	5.73	1
Sorafenib	D000077157		Familial medullary thyroid carcinoma	MESH:C536911		RET	5.58	3
Sorafenib	D000077157		Mandibular Neoplasms	MESH:D008339		BRAF	5.58	1
Sorafenib	D000077157		Multiple Endocrine Neoplasia Type 2a	MESH:D018813		RET	5.58	4
Sorafenib	D000077157		Multiple Endocrine Neoplasia Type 2b	MESH:D018814		RET	5.58	1
Sorafenib	D000077157		Ovarian Cysts	MESH:D010048		NFKB1|PRKN	5.57	1
Sorafenib	D000077157		Enteropathy-Associated T-Cell Lymphoma	MESH:D058527		STAT5B	5.54	1
Sorafenib	D000077157		Congenital Lipomatous Overgrowth, Vascular Malformations, and Epidermal Nevi	MESH:C567863		PIK3CA	5.52	1
Sorafenib	D000077157		COWDEN SYNDROME 5	OMIM:615108		PIK3CA	5.52	1
Sorafenib	D000077157		Uterine Neoplasms	MESH:D014594		CDKN1B|SMAD3	5.48	2
Sorafenib	D000077157		Hemangioendothelioma, Epithelioid	MESH:D018323		IFNA2	5.38	1
Sorafenib	D000077157		Melanocytic nevus syndrome, congenital	MESH:C536819		NRAS	5.38	1
Sorafenib	D000077157		Tuberous Sclerosis 2	MESH:C566021		TSC2	5.34	2
Sorafenib	D000077157		Salivary Gland Neoplasms	MESH:D012468		CCND1|CDH1	5.26	2
Sorafenib	D000077157		Ameloblastoma	MESH:D000564		BRAF	5.24	1
Sorafenib	D000077157		MELANOMA, CUTANEOUS MALIGNANT, SUSCEPTIBILITY TO, 1	OMIM:155600		BRAF	5.24	1
Sorafenib	D000077157		Multiple Endocrine Neoplasia	MESH:D009377		RET	5.24	1
Sorafenib	D000077157		Thyroid cancer, medullary	MESH:C536914		RET	5.24	1
Sorafenib	D000077157		Wilms Tumor	MESH:D009396		CTNNB1|TP53	5.21	2
Sorafenib	D000077157		MELANOMA, CUTANEOUS MALIGNANT, SUSCEPTIBILITY TO, 3	OMIM:609048		CDK4	5.2	1
Sorafenib	D000077157		Leukemia, Large Granular Lymphocytic	MESH:D054066		STAT5B	5.19	2
Sorafenib	D000077157		Nevus, Sebaceous of Jadassohn	MESH:D054000		NRAS	5.18	1
Sorafenib	D000077157		Multiple Endocrine Neoplasia, Type IV	MESH:C567059		CDKN1B	5.11	1
Sorafenib	D000077157		Dermatofibrosarcoma	MESH:D018223		PDGFB	5.1	1
Sorafenib	D000077157		Fibromatosis, Congenital Generalized	MESH:C562978		PDGFRB	5.09	1
Sorafenib	D000077157		Leukemia, Megakaryoblastic, Acute	MESH:D007947		BIRC5	5.07	1
Sorafenib	D000077157		Neoplasm Seeding	MESH:D009366		CDH1	5.07	1
Sorafenib	D000077157		Carcinoma, Medullary	MESH:D018276		RET	5.03	1
Sorafenib	D000077157		Blast Crisis	MESH:D001752		BCR	5.01	1
Sorafenib	D000077157		Leukemia, Prolymphocytic, T-Cell	MESH:D015461		STAT5B	4.99	1
Sorafenib	D000077157		Mastocytosis	MESH:D008415		KIT	4.81	1
Sorafenib	D000077157		Lymphangioleiomyomatosis	MESH:D018192		TSC2	4.72	2
Sorafenib	D000077157		Tuberous Sclerosis	MESH:D014402		TSC2	4.72	4
Sorafenib	D000077157		Lymphoma	MESH:D008223		CDKN2B|NRAS	4.7	2
Sorafenib	D000077157		COWDEN SYNDROME 6	OMIM:615109		AKT1	4.68	1
Sorafenib	D000077157		Anaplasia	MESH:D000708		HIF1A	4.67	1
Sorafenib	D000077157		Adrenocortical Carcinoma, Hereditary	MESH:C565972		TP53	4.66	1
Sorafenib	D000077157		Papilloma, Choroid Plexus	MESH:D020288		TP53	4.66	1
Sorafenib	D000077157		Rhabdomyosarcoma, Embryonal	MESH:D018233		YAP1	4.6	1
Sorafenib	D000077157		Liposarcoma, Myxoid	MESH:D018208		DDIT3	4.55	3
Sorafenib	D000077157		Meningioma, familial	MESH:C537443		PDGFB	4.55	1
Sorafenib	D000077157		Leukemia, Hairy Cell	MESH:D007943		MAP2K1	4.52	1
Sorafenib	D000077157		Pilomatrixoma	MESH:D018296		CTNNB1	4.49	1
Sorafenib	D000077157		Pancreatic cancer, adult	MESH:C535836		AHR	4.48	1
Sorafenib	D000077157		Adenoma, Liver Cell	MESH:D018248		CDKN1B|CTNNB1	4.44	2
Sorafenib	D000077157		Neoplasm Regression, Spontaneous	MESH:D009365		TGFB1	4.44	1
Sorafenib	D000077157		Polycythemia Vera	MESH:D011087		IFNA2	4.42	1
Sorafenib	D000077157		Mastocytosis, Systemic	MESH:D034721		KIT	4.36	1
Sorafenib	D000077157		Neuroectodermal Tumors, Primitive, Peripheral	MESH:D018241		KIT	4.36	1
Sorafenib	D000077157		Proteus Syndrome	MESH:D016715		AKT1	4.33	1
Sorafenib	D000077157		Li-Fraumeni Syndrome	MESH:D016864		TP53	4.32	2
Sorafenib	D000077157		Leukemia, Myelomonocytic, Juvenile	MESH:D054429		NRAS	4.26	2
Sorafenib	D000077157		Hemangioblastoma	MESH:D018325		HIF1A	4.21	1
Sorafenib	D000077157		AIDS-related Kaposi sarcoma	MESH:C554498		BCL2	4.2	1
Sorafenib	D000077157		Hemangioma	MESH:D006391		YAP1	4.17	1
Sorafenib	D000077157		Carcinoma, Merkel Cell	MESH:D015266		MYC	4.12	1
Sorafenib	D000077157		Bile Duct Neoplasms	MESH:D001650		EGFR	4	1
Sorafenib	D000077157		Retinoblastoma	MESH:D012175		RB1	3.97	1
Sorafenib	D000077157		Lymphoma, Non-Hodgkin	MESH:D008228		BCL2|IFNA2	3.93	3
Sorafenib	D000077157		Lymphoma, B-Cell	MESH:D016393		NRAS	3.89	1
Sorafenib	D000077157		Prolactinoma	MESH:D015175		CEBPD	3.86	1
Sorafenib	D000077157		Ureteral Neoplasms	MESH:D014516		AHR	3.86	1
Sorafenib	D000077157		Pheochromocytoma	MESH:D010673		RET	3.84	2
Sorafenib	D000077157		Neuroectodermal Tumors	MESH:D017599		MYC	3.78	1
Sorafenib	D000077157		Hamartoma	MESH:D006222		CYP1A1	3.77	1
Sorafenib	D000077157		Melanoma, Experimental	MESH:D008546		BRAF	3.76	2
Sorafenib	D000077157		Hepatoblastoma	MESH:D018197		CTNNB1	3.71	1
Sorafenib	D000077157		Bowen's Disease	MESH:D001913		CCND1	3.69	1
Sorafenib	D000077157		Leukemia, T-Cell	MESH:D015458		STAT3	3.66	1
Sorafenib	D000077157		Urogenital Neoplasms	MESH:D014565		TP53	3.63	1
Sorafenib	D000077157		Carcinoma, Lewis Lung	MESH:D018827		TXNRD1	3.58	1
Sorafenib	D000077157		Pancreatic Carcinoma	MESH:C562463		RELA	3.45	1
Sorafenib	D000077157		Hematologic Neoplasms	MESH:D019337		HSPA5	3.35	1
Sorafenib	D000077157		Aberrant Crypt Foci	MESH:D058739		CTNNB1	3.34	3
Sorafenib	D000077157		Sarcoma, Kaposi	MESH:D012514		IL6	3.34	1
Sorafenib	D000077157		Central Nervous System Neoplasms	MESH:D016543		TP53	3.27	1
Sorafenib	D000077157		Fibromatosis, Aggressive	MESH:D018222		TNF	3.27	1
Sorafenib	D000077157		Meningioma	MESH:D008579		AKT1	3.18	1
Sorafenib	D000077157		Nose Neoplasms	MESH:D009669		MMP2	3.1	1
Sorafenib	D000077157		Carcinoma, Pancreatic Ductal	MESH:D021441		VEGFA	3.06	1
Sorafenib	D000077157		Myasthenia Gravis	MESH:D009157		FAS	3.06	1
Sorafenib	D000077157		Rhabdomyosarcoma	MESH:D012208		VEGFA	3	1
Sorafenib	D000077157		Leukemia, Myeloid	MESH:D007951		VEGFA	2.91	1
