# Supplementary material for: Thymoquinone, piperine, and sorafenib combinations attenuate liver and breast cancers progression: epigenetic and molecular docking approaches
Source: BMC Complement Med Ther. 2023 Mar 4;23:69. doi: 10.1186/s12906-023-03872-6 (PMC9985300; doi:10.1186/s12906-023-03872-6)
Supplement: Supplementary file 5 — Additional file 5. Piperine anticancer potentials. [file 12906_2023_3872_MOESM5_ESM.xlt]

## Sheet: Supplememtary File 5. Piperine 
	Supplementary File 5: Piperine anticancer potentials
Chemical Name	Chemical ID	CAS RN	Disease Name	Disease ID	Direct Evidence	Inference Network	Inference Score	Reference Count
piperine	C008922	7780-20-3	Aberrant Crypt Foci	MESH:D058739		CTNNB1	3.86	3
piperine	C008922	7780-20-3	Acute erythroleukemia	MESH:C535673		TP53	4.18	1
piperine	C008922	7780-20-3	Adenocarcinoma	MESH:D000230		AKT1|BCL2|CCND1|CTNNB1|IL1B|MET|MMP14|NFKB1|NR1I2|PTGS2|STAT3|STAT5A|TNF|TP53	43.31	18
piperine	C008922	7780-20-3	Adenocarcinoma Of Esophagus	MESH:C562730		PTGS2|TP53	8.78	2
piperine	C008922	7780-20-3	Adenocarcinoma of Lung	MESH:D000077192		AHR|ALB	4.81	2
piperine	C008922	7780-20-3	Adenocarcinoma, Clear Cell	MESH:D018262		BCL2|TP53	11.08	1
piperine	C008922	7780-20-3	Adenoma	MESH:D000236		BCL2|CTNNB1|TP53	7.48	4
piperine	C008922	7780-20-3	Adenoma, Liver Cell	MESH:D018248		CTNNB1	3.35	1
piperine	C008922	7780-20-3	Adenomatous Polyposis Coli	MESH:D011125		AKT1|PTGS2	7.48	1
piperine	C008922	7780-20-3	Adrenal Gland Neoplasms	MESH:D000310		CTNNB1|PTGS2|TP53	13.44	2
piperine	C008922	7780-20-3	Adrenocortical Carcinoma	MESH:D018268		ABCB1|CTNNB1|IGF1R|TP53	17.65	5
piperine	C008922	7780-20-3	Adrenocortical Carcinoma, Hereditary	MESH:C565972		TP53	5.21	1
piperine	C008922	7780-20-3	AIDS-related Kaposi sarcoma	MESH:C554498		BCL2	4.75	1
piperine	C008922	7780-20-3	Astrocytoma	MESH:D001254		FGFR1|MET|MMP9	11.32	3
piperine	C008922	7780-20-3	Barrett Esophagus	MESH:D001471		NR1I2|PTGS2|RELA	13.15	4
piperine	C008922	7780-20-3	Bone Neoplasms	MESH:D001859		MMP2|MMP9|PTGS2	12.61	2
piperine	C008922	7780-20-3	Bowen's Disease	MESH:D001913		CCND1	4.23	1
piperine	C008922	7780-20-3	Brain Neoplasms	MESH:D001932		CCND1|CDK4|IL2|RELA	12.92	3
piperine	C008922	7780-20-3	Brain Stem Neoplasms	MESH:D020295		CDK4|CDK6	11.17	1
piperine	C008922	7780-20-3	Breast Neoplasms	MESH:D001943		ABCB1|AHR|AKT1|BAX|BCL2|CAT|CCND1|CSF2|CTNNB1|CYP1A1|CYP3A4|FGFR1|FOS|HMOX1|IFNG|IGF1R|IL1B|IL6|JUN|LEP|MMP14|MMP2|MMP9|NCOA1|NFKBIA|PTGS2|RELA|STAT3|STAT5A|TNF|TP53	86	49
piperine	C008922	7780-20-3	Carcinogenesis	MESH:D063646		AKT1|MET	7.14	1
piperine	C008922	7780-20-3	Carcinoma	MESH:D002277		ABCB1|BCL2|CCND1|CDK4|CSF2|LPL|MET|PTGS2|STAT3|STAT5A|TP53	31.79	11
piperine	C008922	7780-20-3	Carcinoma in Situ	MESH:D002278		PTGS2	4.35	2
piperine	C008922	7780-20-3	Carcinoma, Adenoid Cystic	MESH:D003528		CCND1|TP53	5.76	2
piperine	C008922	7780-20-3	Carcinoma, Basal Cell	MESH:D002280		IL6|TP53	7.28	5
piperine	C008922	7780-20-3	Carcinoma, Ductal	MESH:D044584		STAT5A|TP53	9.16	2
piperine	C008922	7780-20-3	Carcinoma, Ductal, Breast	MESH:D018270		PTGS2	3.52	1
piperine	C008922	7780-20-3	Carcinoma, Hepatocellular	MESH:D006528		ABCB1|AKT1|CAT|CCNB1|CCND1|CDC25C|CDK1|CDK4|CTNNB1|CYP1A1|FOS|HMGCR|IGF1R|IL6|JUN|LCAT|MET|MMP14|MMP2|MMP9|NFKBIA|PTGS2|TNF|TP53	65.08	34
piperine	C008922	7780-20-3	Carcinoma, Intraductal, Noninfiltrating	MESH:D002285		STAT5A	5.39	1
piperine	C008922	7780-20-3	Carcinoma, Lobular	MESH:D018275		STAT5A	5.15	1
piperine	C008922	7780-20-3	Carcinoma, Non-Small-Cell Lung	MESH:D002289		ABCB1|CAT|FGFR1|MET|MMP9|STAT3|TP53	19.23	13
piperine	C008922	7780-20-3	Carcinoma, Ovarian Epithelial	MESH:D000077216		FOS|TP53	7.11	2
piperine	C008922	7780-20-3	Carcinoma, Renal Cell	MESH:D002292		ADIPOQ|IL6|MET|PTGS2|RELA|TP53	16.89	9
piperine	C008922	7780-20-3	Carcinoma, Small Cell	MESH:D018288		TP53	3.75	1
piperine	C008922	7780-20-3	Carcinoma, Squamous Cell	MESH:D002294		AKT1|CCND1|FGFR1|IL6|MAPK1|MAPK3|MET|MMP9|PTGS2|STAT3|TP53	34.47	13
piperine	C008922	7780-20-3	Carcinoma, Transitional Cell	MESH:D002295		CCND1|CDKN1A|PTGS2|TNF|TP53	15.83	7
piperine	C008922	7780-20-3	Cecal Neoplasms	MESH:D002430		CCND1|CTNNB1	10.29	1
piperine	C008922	7780-20-3	Cell Transformation, Neoplastic	MESH:D002471		BCL2|CAT|CCND1|CTNNB1|FOS|IGF1R|IL6|JUN|MMP14|MMP9|NFKB1|RELA|STAT3|TP53	41.42	25
piperine	C008922	7780-20-3	Central Nervous System Neoplasms	MESH:D016543		TP53	3.8	1
piperine	C008922	7780-20-3	Cholangiocarcinoma	MESH:D018281		IL6|PTGS2|TP53	10.56	3
piperine	C008922	7780-20-3	Chondrosarcoma, Mesenchymal	MESH:D018211		BCL2	4.29	1
piperine	C008922	7780-20-3	Colonic Neoplasms	MESH:D003110		BAX|BCL2|CCND1|CCND2|CDKN1A|CTNNB1|IFNG|IL1B|JUN|LEP|LPL|MAOB|MMP9|NFKB1|PTGS2|RELA|STAT3|TNF|TP53	62.03	26
piperine	C008922	7780-20-3	Colorectal Neoplasms	MESH:D015179		ABCB1|AKT1|BAX|BCL2|CCND1|CCND2|CSF2|CTNNB1|MMP2|PTGS2|TGFBR1|TNF|TP53	35.39	28
piperine	C008922	7780-20-3	COWDEN SYNDROME 6	OMIM:615109		AKT1	5.23	1
piperine	C008922	7780-20-3	Craniopharyngioma	MESH:D003397		CTNNB1	5.24	1
piperine	C008922	7780-20-3	Endometrial Neoplasms	MESH:D016889		CCND1|IGF1R	5.68	2
piperine	C008922	7780-20-3	Enteropathy-Associated T-Cell Lymphoma	MESH:D058527		STAT5B	6.08	1
piperine	C008922	7780-20-3	Esophageal Neoplasms	MESH:D004938		ABCB1|BAX|BCL2|CCND1|MET|MMP14|NR1I2|PTGS2|TP53	30.83	10
piperine	C008922	7780-20-3	Esophageal Squamous Cell Carcinoma	MESH:D000077277		CCND1|CDKN1A|PTGS2|TP53	12.31	5
piperine	C008922	7780-20-3	Fibromatosis, Aggressive	MESH:D018222		TNF	3.81	1
piperine	C008922	7780-20-3	Gallbladder Neoplasms	MESH:D005706		BCL2|TP53	8.04	3
piperine	C008922	7780-20-3	Glioblastoma	MESH:D005909		CDK6|IL1B|IL2|MET|MMP2|MMP9	18.1	5
piperine	C008922	7780-20-3	Glioma	MESH:D005910		CAT|FGFR1|PTGS2|TNF|TP53	14.41	8
piperine	C008922	7780-20-3	Hamartoma	MESH:D006222		CYP1A1	4.31	1
piperine	C008922	7780-20-3	Head and Neck Neoplasms	MESH:D006258		BCL2|MAPK1|MAPK3	10.09	2
piperine	C008922	7780-20-3	Hemangiosarcoma	MESH:D006394		CCND1|CTNNB1|JUN|TP53	15.27	3
piperine	C008922	7780-20-3	Hematologic Neoplasms	MESH:D019337		ABCB1	3.77	1
piperine	C008922	7780-20-3	Hepatoblastoma	MESH:D018197		CTNNB1	4.24	1
piperine	C008922	7780-20-3	Histiocytoma, Angiomatoid Fibrous	MESH:C563181		CREB1	5.64	1
piperine	C008922	7780-20-3	Hodgkin Disease	MESH:D006689		MAPK1|NFKBIA|REL	9.39	3
piperine	C008922	7780-20-3	Intestinal Neoplasms	MESH:D007414		BAX|BCL2|CDKN1A|CTNNB1|PRKCA	18.91	5
piperine	C008922	7780-20-3	Keratoacanthoma familial	MESH:C536150		TGFBR1	6.06	2
piperine	C008922	7780-20-3	Kidney Neoplasms	MESH:D007680		ABCB1|CCND1|CYP1A1|IL2|MAPK1|MAPK3|PTGS2	21.94	9
piperine	C008922	7780-20-3	Leiomyosarcoma	MESH:D007890		PTGS2	3.57	1
piperine	C008922	7780-20-3	Leukemia	MESH:D007938		CCND1|IL2	5.17	2
piperine	C008922	7780-20-3	Leukemia, Large Granular Lymphocytic	MESH:D054066		STAT5B	5.74	2
piperine	C008922	7780-20-3	Leukemia, Lymphocytic, Chronic, B-Cell	MESH:D015451		BCL2|IL6|PTGS2|TP53	13.88	5
piperine	C008922	7780-20-3	Leukemia, Megakaryoblastic, of Down Syndrome	MESH:C566025		TP53	4.18	1
piperine	C008922	7780-20-3	Leukemia, Myeloid, Acute	MESH:D015470		BCL2|CCND2|CDK6|CSF2|MET|STAT3	15.47	6
piperine	C008922	7780-20-3	Leukemia, Myelomonocytic, Juvenile	MESH:D054429		CSF2	4.29	1
piperine	C008922	7780-20-3	Leukemia, Prolymphocytic, T-Cell	MESH:D015461		STAT5B	5.54	1
piperine	C008922	7780-20-3	Leukemia, Promyelocytic, Acute	MESH:D015473		AKT1|IFNG|LEP	8.83	3
piperine	C008922	7780-20-3	Leukemia, T-Cell	MESH:D015458		STAT3	4.19	1
piperine	C008922	7780-20-3	Leukemia-Lymphoma, Adult T-Cell	MESH:D015459		IFNG|IL2|STAT3	11.51	2
piperine	C008922	7780-20-3	Leukoplakia, Oral	MESH:D007972		PTGS2	4.6	1
piperine	C008922	7780-20-3	Li-Fraumeni Syndrome	MESH:D016864		TP53	4.87	2
piperine	C008922	7780-20-3	Liposarcoma	MESH:D008080		CDK4	4.51	2
piperine	C008922	7780-20-3	Liver Neoplasms	MESH:D008113		AHR|CCND1|CDKN1A|CSF2|CTNNB1|HMOX1|IL2|JUN|MMP14|STAT3|TNF|TP53|UGDH	33.02	15
piperine	C008922	7780-20-3	Liver Neoplasms, Experimental	MESH:D008114		BCL2|CCND1|CTNNB1|IL6|MAPK1|MAPK3|MET|MMP2|STAT3|TNF|TP53	28.58	9
piperine	C008922	7780-20-3	Lung Neoplasms	MESH:D008175		AKT1|CCND1|CDKN1A|CTNNB1|FGFR1|FOS|HMOX1|IFNG|IL1B|IL2|IL6|JUN|MAPK1|MAPK3|MET|STAT5A|TNF|TP53	48.22	29
piperine	C008922	7780-20-3	Lymphatic Metastasis	MESH:D008207		MET|STAT3	7.66	2
piperine	C008922	7780-20-3	Lymphoma, AIDS-Related	MESH:D016483		CSF2	4.37	2
piperine	C008922	7780-20-3	Lymphoma, B-Cell	MESH:D016393		PTGS2	3.27	1
piperine	C008922	7780-20-3	Lymphoma, Extranodal NK-T-Cell	MESH:D054391		STAT5B	5.05	1
piperine	C008922	7780-20-3	Lymphoma, Follicular	MESH:D008224		BCL2	3.38	2
piperine	C008922	7780-20-3	Lymphoma, Large B-Cell, Diffuse	MESH:D016403		ABCB1|BCL2|CAT|CDK1	13.92	3
piperine	C008922	7780-20-3	Lymphoma, Large-Cell, Anaplastic	MESH:D017728		RELA|STAT3	9.27	2
piperine	C008922	7780-20-3	Lymphoma, Mantle-Cell	MESH:D020522		CCND1|CTNNB1	8.13	3
piperine	C008922	7780-20-3	Lymphoma, Non-Hodgkin	MESH:D008228		BCL2|CSF2	5.31	5
piperine	C008922	7780-20-3	Lymphoma, T-Cell	MESH:D016399		AKT1|STAT3|STAT5B|TP53	16.05	2
piperine	C008922	7780-20-3	Lymphoma, T-Cell, Cutaneous	MESH:D016410		BAX|STAT5B|TP53	12.28	2
piperine	C008922	7780-20-3	Mammary Neoplasms, Animal	MESH:D015674		CCND1|CDK4|INS1|LPL|STAT3|STAT5A	16.19	7
piperine	C008922	7780-20-3	Mammary Neoplasms, Experimental	MESH:D008325		CCND1|CDK4|CDK6|HMOX1|LPL|MMP2|MMP9|NCOA1|STAT3|STAT5A	27.66	9
piperine	C008922	7780-20-3	Mastocytosis, Systemic	MESH:D034721		HMOX1	4.04	1
piperine	C008922	7780-20-3	Medulloblastoma	MESH:D008527		CDK6|CTNNB1|STAT3	10	4
piperine	C008922	7780-20-3	Melanoma	MESH:D008545		CSF2|IFNG|IL2|MET|PTGS2|TNF|TP53	16.04	35
piperine	C008922	7780-20-3	Melanoma, Cutaneous Malignant	MESH:C562393		CREB1	4.67	1
piperine	C008922	7780-20-3	MELANOMA, CUTANEOUS MALIGNANT, SUSCEPTIBILITY TO, 3	OMIM:609048		CDK4	5.75	1
piperine	C008922	7780-20-3	Meningioma	MESH:D008579		AKT1	3.71	1
piperine	C008922	7780-20-3	Mesothelioma	MESH:D008654		CAT|IFNG	5.84	2
piperine	C008922	7780-20-3	Mesothelioma, Malignant	MESH:D000086002		BCL2|CDK6|CDKN1A|CTNNB1|IFNG|IL6|MET|TP53	27.48	6
piperine	C008922	7780-20-3	Mouth Neoplasms	MESH:D009062		PTGS2|TP53	5.68	2
piperine	C008922	7780-20-3	Multiple Myeloma	MESH:D009101		BCL2|CCND1|CSF2|IL6	11.14	9
piperine	C008922	7780-20-3	Nasopharyngeal Carcinoma	MESH:D000077274		CCND1|MMP2|TP53	12.14	3
piperine	C008922	7780-20-3	Nasopharyngeal Neoplasms	MESH:D009303		MMP2	4.05	1
piperine	C008922	7780-20-3	Neoplasm Invasiveness	MESH:D009361		AHR|CAT|CTNNB1|HMOX1|IL1B|IL6|MAPK1|MAPK3|MET|MMP14|MMP2|MMP9|RELA|TNF	38.4	29
piperine	C008922	7780-20-3	Neoplasm Metastasis	MESH:D009362		ABCB1|AHR|CAT|CREB1|CTNNB1|IL2|IL6|MAPK1|MAPK3|MET|MMP2|MMP9|NCOA1|PTGS2|STAT3|TNF|TP53	49.81	28
piperine	C008922	7780-20-3	Neoplasm Recurrence, Local	MESH:D009364		PTGS2	3.2	1
piperine	C008922	7780-20-3	Neoplasm, Residual	MESH:D018365		CSF2|IL2	12.94	1
piperine	C008922	7780-20-3	Neoplasms	MESH:D009369	therapeutic	ABCB1|AHR|ATF2|CAT|IL1B|IL2|PTGS2	14.61	8
piperine	C008922	7780-20-3	Neoplasms, Experimental	MESH:D009374		AHR|CCND1|CDK4|IFNG|IL2|RELA|STAT3|TNF	18.68	10
piperine	C008922	7780-20-3	Neuroblastoma	MESH:D009447		ABCB1|IL1B|MET|MMP9|RELA|TNF	20.63	3
piperine	C008922	7780-20-3	Nose Neoplasms	MESH:D009669		MMP2	3.61	1
piperine	C008922	7780-20-3	Osteosarcoma	MESH:D012516		CYP3A4|JUN|MET|MMP2|NR1I2|TP53	21.86	6
piperine	C008922	7780-20-3	Ovarian Cysts	MESH:D010048		NFKB1	3.6	1
piperine	C008922	7780-20-3	Ovarian Neoplasms	MESH:D010051		AKT1|CCND2|CTNNB1|IL6|MAPK1|MAPK3|MET|STAT3|TP53	26.06	9
piperine	C008922	7780-20-3	Pancreatic cancer, adult	MESH:C535836		AHR	5.03	1
piperine	C008922	7780-20-3	Pancreatic Carcinoma	MESH:C562463		RELA	3.99	1
piperine	C008922	7780-20-3	Pancreatic Neoplasms	MESH:D010190		AHR|CTNNB1|MMP2|MMP9|NFKBIA|PTGS2|STAT3|TNF|TP53	26.68	14
piperine	C008922	7780-20-3	Papilloma	MESH:D010212		CCND1|CDKN1A|PTGS2	8.85	2
piperine	C008922	7780-20-3	Papilloma, Choroid Plexus	MESH:D020288		TP53	5.21	1
piperine	C008922	7780-20-3	Penile Neoplasms	MESH:D010412		TP53	4.41	1
piperine	C008922	7780-20-3	Peritoneal Neoplasms	MESH:D010534		CTNNB1	4.18	1
piperine	C008922	7780-20-3	Pheochromocytoma	MESH:D010673		MAOA|MAOB	7.88	1
piperine	C008922	7780-20-3	Pilomatrixoma	MESH:D018296		CTNNB1	5.04	1
piperine	C008922	7780-20-3	Polycystic Ovary Syndrome	MESH:D011085		BAX|BCL2|CCNB1|LEP	10.36	3
piperine	C008922	7780-20-3	Precancerous Conditions	MESH:D011230		AKT1|CAT|CCND1|IL6|PTGS2|STAT3|STAT5A	17.73	5
piperine	C008922	7780-20-3	Precursor B-Cell Lymphoblastic Leukemia-Lymphoma	MESH:D015452		STAT3	3.85	1
piperine	C008922	7780-20-3	Precursor Cell Lymphoblastic Leukemia-Lymphoma	MESH:D054198		ABCB1|BAX|CDK6|TP53	11.11	4
piperine	C008922	7780-20-3	Precursor T-Cell Lymphoblastic Leukemia-Lymphoma	MESH:D054218		BCL2|STAT5B	6.89	2
piperine	C008922	7780-20-3	Prostate cancer, familial	MESH:C537243		BCL2|MMP14	6.79	1
piperine	C008922	7780-20-3	Prostatic Neoplasms	MESH:D011471		AHR|AKT1|BAX|BCL2|CASP9|CCND1|CCND2|CDKN1A|CTNNB1|CYP1A1|CYP3A4|HMOX1|IL2|IL6|LEP|LPL|MAPK3|MET|MMP9|NCOA1|PTGS2|STAT3|TP53	58.53	41
piperine	C008922	7780-20-3	Proteus Syndrome	MESH:D016715		AKT1	4.88	1
piperine	C008922	7780-20-3	Salivary Gland Neoplasms	MESH:D012468		CCND1	3.38	1
piperine	C008922	7780-20-3	Sarcoma	MESH:D012509		CSF2|IFNG|TNF|TP53	14.08	6
piperine	C008922	7780-20-3	Sarcoma, Kaposi	MESH:D012514		IL6	3.88	1
piperine	C008922	7780-20-3	Sarcoma, Synovial	MESH:D013584		BCL2	3.78	1
piperine	C008922	7780-20-3	Sezary Syndrome	MESH:D012751		MAPK1|TP53	7.84	2
piperine	C008922	7780-20-3	Skin Neoplasms	MESH:D012878		AKT1|IGF1R|MMP9|PTGS2|RELA|TGFBR1|TP53	19.43	9
piperine	C008922	7780-20-3	Small Cell Lung Carcinoma	MESH:D055752		FGFR1|TP53	6.53	2
piperine	C008922	7780-20-3	Soft Tissue Neoplasms	MESH:D012983		BCL2|TNF	8.76	3
piperine	C008922	7780-20-3	Squamous Cell Carcinoma of Head and Neck	MESH:D000077195		ABCB1|AKT1|CCNB1|CCND1|CDK4|CDK6|CTNNB1|PTGS2|STAT3|TP53	42.34	9
piperine	C008922	7780-20-3	Stomach Neoplasms	MESH:D013274		AHR|ALB|CCND1|CDK4|CDKN1A|HMOX1|IL1B|IL6|JUN|MAPK1|MAPK3|MET|PTGS2|STAT3|TNF|TP53	45.52	22
piperine	C008922	7780-20-3	Testicular Germ Cell Tumor	MESH:C563236		MMP2	4.08	1
piperine	C008922	7780-20-3	Thymoma	MESH:D013945		TP53	4.24	1
piperine	C008922	7780-20-3	Thyroid Neoplasms	MESH:D013964		CCND1|CSF2|IL1B|IL6|MAPK1|PTGS2|TNF|TP53	27.67	5
piperine	C008922	7780-20-3	Tongue Neoplasms	MESH:D014062		PTGS2	3.48	2
piperine	C008922	7780-20-3	Triple Negative Breast Neoplasms	MESH:D064726		CDK4|CDK6	7.95	1
piperine	C008922	7780-20-3	Tuberous Sclerosis	MESH:D014402		IFNG	4.37	1
piperine	C008922	7780-20-3	Tuberous Sclerosis 2	MESH:C566021		IFNG	4.99	1
piperine	C008922	7780-20-3	Ureteral Neoplasms	MESH:D014516		AHR	4.4	1
piperine	C008922	7780-20-3	Urinary Bladder Neoplasms	MESH:D001749		CDKN1A|IL2|MMP2|MMP9|PTGS2|TNF|TP53	16.75	17
piperine	C008922	7780-20-3	Urogenital Neoplasms	MESH:D014565		TP53	4.18	1
piperine	C008922	7780-20-3	Urologic Neoplasms	MESH:D014571		CCND1|TP53	7.69	2
piperine	C008922	7780-20-3	Uterine Cervical Neoplasms	MESH:D002583		CCND1|CTNNB1|STAT3	9.64	2
piperine	C008922	7780-20-3	Vaginal Neoplasms	MESH:D014625		IL2	4.24	1
piperine	C008922	7780-20-3	Wilms Tumor	MESH:D009396		CTNNB1|TP53	6.93	2
